# Supplementary material for: 3-Oxapentane-1,5-diyl dicarbamate
Source: Acta Crystallogr Sect E Struct Rep Online. 2012 Mar 24;68(Pt 4):o1171. doi: 10.1107/S1600536812011981 (PMC3344111; doi:10.1107/S1600536812011981)
Supplement: Supplementary file 2 [file e-68-o1171-Isup2.hkl]

# 
# h,k,l, Fc-squared, Fo-squared, sigma(Fo-squared) and status flag 
# 
data_I
_shelx_title ' 50815C in C2/c' 
_shelx_refln_list_code          4 
_shelx_F_calc_maximum      156.34 
_exptl_crystal_F_000       408.00 
_reflns_d_resolution_high  0.8019 
 
loop_ 
 _symmetry_equiv_pos_as_xyz 
 'x, y, z' 
 '-x, y, -z+1/2' 
 'x+1/2, y+1/2, z' 
 '-x+1/2, y+1/2, -z+1/2' 
 '-x, -y, -z' 
 'x, -y, z-1/2' 
 '-x+1/2, -y+1/2, -z' 
 'x+1/2, -y+1/2, z-1/2' 
 
_cell_length_a    14.2626 
_cell_length_b     5.1412 
_cell_length_c    12.2759 
_cell_angle_alpha  90.000 
_cell_angle_beta   99.393 
_cell_angle_gamma  90.000 
 
_shelx_F_squared_multiplier     1.000 
 
loop_ 
 _refln_index_h 
 _refln_index_k 
 _refln_index_l 
 _refln_F_squared_calc 
 _refln_F_squared_meas 
 _refln_F_squared_sigma 
 _refln_observed_status 
   2   0   0       53.25       50.21      1.39 o 
   4   0   0     4518.48     4309.66     43.64 o 
   6   0   0      800.52      929.44     10.24 o 
   8   0   0     3313.69     3680.34     37.88 o 
  10   0   0      202.58      220.50      3.60 o 
  12   0   0      476.73      462.15     11.87 o 
  14   0   0       25.03       17.04      2.96 o 
  16   0   0       81.02       81.41      5.57 o 
   1   1   0      228.90      215.52      2.83 o 
   3   1   0     4760.45     4655.45     43.50 o 
   5   1   0      331.23      342.16      3.40 o 
   7   1   0       69.59       71.47      1.29 o 
   9   1   0      142.36      138.05      2.43 o 
  11   1   0        4.16        5.28      0.90 o 
  13   1   0       33.05       31.89      2.35 o 
  15   1   0      414.06      406.43      8.57 o 
  17   1   0       15.59       11.38      2.64 o 
   0   2   0     2538.83     2265.58     29.50 o 
   2   2   0     1440.38     1530.52     11.44 o 
   4   2   0     2009.23     2005.68     16.44 o 
   6   2   0       58.09       55.33      1.25 o 
   8   2   0        3.54        4.41      0.85 o 
  10   2   0     1323.31     1293.24     13.03 o 
  12   2   0      227.36      232.82      3.89 o 
  14   2   0        3.38       -0.60      2.19 o 
  16   2   0      108.58      106.02      4.49 o 
   1   3   0       84.99       90.93      1.53 o 
   3   3   0       42.10       49.03      1.17 o 
   5   3   0     1414.02     1440.22     12.43 o 
   7   3   0      660.12      642.46      7.16 o 
   9   3   0       60.36       56.49      2.20 o 
  11   3   0       52.27       48.51      3.00 o 
  13   3   0      220.75      225.55      4.99 o 
  15   3   0        3.39        7.82      4.78 o 
   0   4   0       14.80       15.57      1.66 o 
   2   4   0      347.84      327.74      4.62 o 
   4   4   0      107.43      108.84      2.98 o 
   6   4   0      309.03      309.79      6.96 o 
   8   4   0      182.62      176.55      4.03 o 
  10   4   0      102.38      107.61      3.37 o 
  12   4   0      146.49      149.24      6.46 o 
   1   5   0       50.92       49.09      2.37 o 
   3   5   0        8.36        6.70      1.70 o 
   5   5   0        9.06        9.61      2.15 o 
   7   5   0       22.17       20.17      2.52 o 
   9   5   0       25.12       21.57      3.01 o 
   0   6   0       72.28       70.44      5.91 o 
   2   6   0        7.51        9.39      2.09 o 
   4   6   0        0.06       -2.13      2.13 o 
   6   6   0        8.34        5.22      5.48 o 
 -17   1   1       30.55       38.49      4.26 o 
 -15   1   1       12.05        9.61      2.15 o 
 -13   1   1       95.95       93.03      3.44 o 
 -11   1   1       32.57       27.11      2.16 o 
  -9   1   1      723.00      741.22      7.02 o 
  -7   1   1     1898.55     2001.88     16.51 o 
  -5   1   1       34.86       32.21      0.80 o 
  -3   1   1     1688.36     1694.35     15.57 o 
  -1   1   1     1069.91     1017.94     11.17 o 
   1   1   1     5136.15     5018.01     65.43 o 
   3   1   1      118.27       84.28      1.24 o 
   5   1   1       18.26       16.26      0.74 o 
   7   1   1      121.70      120.38      2.99 o 
   9   1   1       16.30       19.90      1.14 o 
  11   1   1       11.26       10.07      1.06 o 
  13   1   1      240.59      232.04      4.62 o 
  15   1   1       26.38       31.09      2.95 o 
  17   1   1       63.56       60.38      3.81 o 
 -16   2   1        8.95       12.07      2.52 o 
 -14   2   1      517.01      535.80      8.19 o 
 -12   2   1      102.10       93.00      2.41 o 
 -10   2   1      300.71      274.34      4.02 o 
  -8   2   1       65.81       61.20      1.42 o 
  -6   2   1     2857.81     2941.65     23.85 o 
  -4   2   1      592.39      621.39      5.70 o 
  -2   2   1      114.13      109.95      3.64 o 
   0   2   1        1.68        0.70      0.36 o 
   2   2   1      294.62      292.75      2.73 o 
   4   2   1       18.21       21.90      0.77 o 
   6   2   1      296.25      269.88      3.11 o 
   8   2   1      502.05      476.66      5.66 o 
  10   2   1      239.33      243.87      3.81 o 
  12   2   1       29.04       30.31      2.06 o 
  14   2   1        0.04       -1.48      2.11 o 
  16   2   1       26.02       28.36      7.48 o 
 -15   3   1        0.05       -2.16      2.27 o 
 -13   3   1        0.08        0.33      1.46 o 
 -11   3   1      167.70      179.56      4.94 o 
  -9   3   1        3.34        1.35      1.67 o 
  -7   3   1       19.67       16.93      1.93 o 
  -5   3   1      152.80      145.88      2.60 o 
  -3   3   1      657.45      650.48      7.14 o 
  -1   3   1       42.08       45.96      1.34 o 
   1   3   1        0.08        0.01      0.49 o 
   3   3   1      702.84      689.07      5.85 o 
   5   3   1       93.78       97.61      2.13 o 
   7   3   1     1070.21     1035.94     10.67 o 
   9   3   1      104.95      106.87      3.29 o 
  11   3   1      183.36      187.85      4.25 o 
  13   3   1       29.31       28.06      2.34 o 
  15   3   1       50.78       44.65      3.75 o 
 -12   4   1       54.63       60.65      2.91 o 
 -10   4   1       21.52       24.93      3.51 o 
  -8   4   1      273.91      269.94      5.13 o 
  -6   4   1       28.19       31.61      2.46 o 
  -4   4   1      127.38      120.27      3.18 o 
  -2   4   1       26.87       23.05      1.34 o 
   0   4   1       39.00       34.43      1.45 o 
   2   4   1       35.96       35.31      1.48 o 
   4   4   1       37.06       37.26      1.83 o 
   6   4   1       57.41       57.76      6.35 o 
   8   4   1       68.90       72.43      3.50 o 
  10   4   1      226.38      224.34      6.39 o 
  12   4   1       33.10       34.82      2.64 o 
 -11   5   1        8.97        8.15      2.52 o 
  -9   5   1        5.41        2.87      2.78 o 
  -7   5   1        0.08       -0.19      3.04 o 
  -5   5   1       15.05       12.49      2.20 o 
  -3   5   1        0.00       -1.10      1.35 o 
  -1   5   1      254.03      263.08      5.28 o 
   1   5   1       26.38       25.91      1.71 o 
   3   5   1       31.31       31.94      3.29 o 
   5   5   1        1.82        0.85      1.78 o 
   7   5   1        3.02        2.61      2.03 o 
   9   5   1        5.30        2.61      2.61 o 
  -6   6   1       32.98       38.21      3.56 o 
  -4   6   1        0.26        1.36      2.27 o 
  -2   6   1       44.01       43.94      4.93 o 
   0   6   1      165.48      186.38      6.09 o 
   2   6   1      261.20      293.95      7.59 o 
   4   6   1        0.01        1.91      3.13 o 
 -16   0   2      102.54       95.51      5.57 o 
 -14   0   2      113.71      110.32      5.74 o 
 -12   0   2       53.03       45.40      3.30 o 
 -10   0   2       67.83       70.46      1.96 o 
  -8   0   2      303.17      307.57      4.32 o 
  -6   0   2      869.54      900.87     10.04 o 
  -4   0   2     2615.48     2457.82     25.27 o 
  -2   0   2      460.73      415.42      8.66 o 
   0   0   2     1823.40     1750.28     32.80 o 
   2   0   2    24443.27    26935.66    688.16 o 
   4   0   2     3380.25     3436.29     63.55 o 
   6   0   2      440.41      477.72     13.83 o 
   8   0   2      986.56     1083.69     21.29 o 
  10   0   2        6.80        1.56      1.56 o 
  12   0   2       21.34       21.56      2.96 o 
  14   0   2     1275.93     1248.55     26.68 o 
  16   0   2        1.84        4.35      3.30 o 
 -17   1   2       10.55       13.07      2.57 o 
 -15   1   2        2.22        1.31      1.78 o 
 -13   1   2     1295.53     1308.26     15.68 o 
 -11   1   2      217.76      216.15      3.44 o 
  -9   1   2       92.10      106.32      1.86 o 
  -7   1   2       87.30       90.16      1.88 o 
  -5   1   2      315.22      345.15      3.48 o 
  -3   1   2     9425.81     9109.80     80.19 o 
  -1   1   2    17161.07    16145.84    547.40 o 
   1   1   2     4999.34     4559.12     92.00 o 
   3   1   2     1000.74     1075.47     11.58 o 
   5   1   2     1282.74     1470.87     15.74 o 
   7   1   2     1522.29     1576.07     17.14 o 
   9   1   2       77.03       75.14      1.80 o 
  11   1   2      115.53       92.34      2.71 o 
  13   1   2      203.49      191.44      4.25 o 
  15   1   2       54.46       59.76      3.38 o 
 -16   2   2       10.62        9.45      2.45 o 
 -14   2   2        1.23       -0.74      1.26 o 
 -12   2   2       57.74       53.05      1.93 o 
 -10   2   2      485.52      497.36      6.09 o 
  -8   2   2      602.94      590.85      5.89 o 
  -6   2   2     2021.04     2182.90     18.02 o 
  -4   2   2       20.36       16.35      1.00 o 
  -2   2   2     1806.85     1913.14     21.00 o 
   0   2   2       27.10       22.89      1.00 o 
   2   2   2     1189.34     1199.07     11.43 o 
   4   2   2      660.78      688.53      6.99 o 
   6   2   2        2.02        0.68      0.58 o 
   8   2   2        1.18        0.46      0.74 o 
  10   2   2       85.49       86.80      2.69 o 
  12   2   2      447.61      452.36      7.08 o 
  14   2   2       30.73       32.28      2.37 o 
  16   2   2        0.07        2.16      2.78 o 
 -15   3   2       22.27       23.65      2.94 o 
 -13   3   2       48.94       44.79      2.21 o 
 -11   3   2      251.16      244.81      4.93 o 
  -9   3   2       10.18        6.07      1.24 o 
  -7   3   2      269.41      245.59      3.78 o 
  -5   3   2       39.62       36.46      2.40 o 
  -3   3   2      979.20     1004.42     10.34 o 
  -1   3   2       61.45       60.78      1.55 o 
   1   3   2     1297.25     1267.85     11.11 o 
   3   3   2      715.43      729.67      6.84 o 
   5   3   2      187.27      196.45      3.05 o 
   7   3   2      133.24      134.76      2.65 o 
   9   3   2     2041.41     2040.17     19.74 o 
  11   3   2       84.22       89.37      2.62 o 
  13   3   2       33.96       33.82      3.32 o 
 -12   4   2      132.81      152.56      4.25 o 
 -10   4   2        4.21        4.25      1.50 o 
  -8   4   2        8.30        7.67      3.22 o 
  -6   4   2      245.40      245.77      5.74 o 
  -4   4   2      167.79      173.63      3.89 o 
  -2   4   2       15.22       10.44      1.10 o 
   0   4   2      129.09      128.68      2.62 o 
   2   4   2      105.22      117.86      2.50 o 
   4   4   2       47.53       40.87      2.46 o 
   6   4   2       80.38       80.29      3.65 o 
   8   4   2      187.38      181.18      5.42 o 
  10   4   2        0.02        0.71      2.35 o 
  12   4   2       85.20       87.60      4.18 o 
 -11   5   2        4.22        2.90      2.52 o 
  -9   5   2        0.28        3.43      2.15 o 
  -7   5   2      302.10      308.99      8.62 o 
  -5   5   2       32.46       33.29      2.33 o 
  -3   5   2        5.36        5.41      1.53 o 
  -1   5   2      201.76      200.13      5.19 o 
   1   5   2      155.84      159.50      3.37 o 
   3   5   2       41.64       38.20      2.94 o 
   5   5   2        4.80        1.33      1.96 o 
   7   5   2        4.80        4.39      2.03 o 
   9   5   2      102.88      106.32      4.79 o 
  -6   6   2        0.20       -0.09      2.33 o 
  -4   6   2        1.93       -0.80      2.25 o 
  -2   6   2        9.02        8.61      1.97 o 
   0   6   2        0.30        1.23      4.35 o 
   2   6   2       51.65       48.28      3.79 o 
   4   6   2        2.68       -2.22      2.33 o 
 -17   1   3        9.76        9.16      6.61 o 
 -15   1   3       85.88       84.03      3.56 o 
 -13   1   3      346.36      340.55      5.77 o 
 -11   1   3       57.79       52.13      1.57 o 
  -9   1   3      757.35      776.36      7.40 o 
  -7   1   3      550.39      619.86      5.92 o 
  -5   1   3     8628.11     9107.53     80.21 o 
  -3   1   3      708.56      679.63     13.23 o 
  -1   1   3     4582.49     4305.78     91.63 o 
   1   1   3      157.64      136.43      1.83 o 
   3   1   3     2540.49     2533.03     22.83 o 
   5   1   3      794.89      788.46     16.08 o 
   7   1   3       14.28        7.17      0.89 o 
   9   1   3        3.26        3.84      0.92 o 
  11   1   3        3.09        1.44      1.09 o 
  13   1   3        2.22        0.94      1.32 o 
  15   1   3       75.83       83.38      4.00 o 
 -16   2   3        4.35        5.04      3.13 o 
 -14   2   3      112.85      126.49      3.21 o 
 -12   2   3      142.36      143.86      2.99 o 
 -10   2   3      276.65      266.41      3.57 o 
  -8   2   3      294.29      313.25      3.73 o 
  -6   2   3       63.31       63.30      1.35 o 
  -4   2   3       92.20      114.86      2.44 o 
  -2   2   3      211.28      210.90      4.08 o 
   0   2   3     4187.11     4126.22     43.57 o 
   2   2   3      209.38      234.45      2.95 o 
   4   2   3      836.54      873.92      8.69 o 
   6   2   3        0.19        0.63      0.73 o 
   8   2   3     1143.37     1108.57     11.37 o 
  10   2   3       62.87       60.49      2.15 o 
  12   2   3        2.09       -1.04      1.36 o 
  14   2   3        5.44        7.73      1.83 o 
 -15   3   3        6.23        6.25      2.00 o 
 -13   3   3       25.02       17.21      1.97 o 
 -11   3   3        1.39       -1.04      1.80 o 
  -9   3   3       45.83       45.17      2.45 o 
  -7   3   3      152.67      166.94      4.40 o 
  -5   3   3      261.66      256.03      4.53 o 
  -3   3   3       82.59       75.07      1.75 o 
  -1   3   3        4.17        5.63      1.10 o 
   1   3   3       82.96       92.16      1.73 o 
   3   3   3      323.51      359.38      4.43 o 
   5   3   3       75.03       66.76      1.83 o 
   7   3   3       96.35      103.79      2.41 o 
   9   3   3      348.67      346.60      5.06 o 
  11   3   3      234.97      239.64      4.28 o 
  13   3   3        5.74        4.03      1.83 o 
 -12   4   3        3.33        3.73      1.67 o 
 -10   4   3       83.88       81.08      3.75 o 
  -8   4   3        2.29        5.39      1.72 o 
  -6   4   3      131.51      123.24      3.35 o 
  -4   4   3      284.99      283.20      5.22 o 
  -2   4   3       46.75       44.23      1.69 o 
   0   4   3       34.98       28.58      1.30 o 
   2   4   3      211.80      200.75      3.43 o 
   4   4   3        0.94        1.27      1.41 o 
   6   4   3       89.68       98.94      5.39 o 
   8   4   3       16.49       14.05      2.52 o 
  10   4   3       81.30       89.10      4.24 o 
  12   4   3       20.00       21.49      3.13 o 
 -11   5   3       36.19       47.47      5.74 o 
  -9   5   3       49.30       51.76      3.32 o 
  -7   5   3        5.03        4.45      2.08 o 
  -5   5   3       68.72       64.89      3.91 o 
  -3   5   3       49.08       43.53      3.00 o 
  -1   5   3        7.82       10.98      1.97 o 
   1   5   3      276.07      284.29      4.66 o 
   3   5   3       82.53       84.48      3.86 o 
   5   5   3        0.11        0.78      2.52 o 
   7   5   3        9.21        8.67      2.50 o 
   9   5   3        0.37        0.98      3.04 o 
  -4   6   3        0.77        0.53      1.97 o 
  -2   6   3       36.17       38.69      2.85 o 
   0   6   3        0.32        1.39      3.30 o 
   2   6   3       47.20       51.63      3.86 o 
   4   6   3       54.28       57.81      3.87 o 
 -16   0   4      114.28      108.92      6.26 o 
 -14   0   4     1412.28     1441.50     29.53 o 
 -12   0   4      464.46      469.04      8.58 o 
 -10   0   4        4.87        2.61      0.87 o 
  -8   0   4      827.83      761.95      9.13 o 
  -6   0   4     2021.31     2110.31     27.59 o 
  -4   0   4      776.54      767.60     16.05 o 
  -2   0   4      689.27      761.21     15.53 o 
   0   0   4       38.32       25.06      1.57 o 
   2   0   4     4033.10     4025.56     52.27 o 
   4   0   4        0.82        2.84      1.74 o 
   6   0   4      950.08      931.88     13.06 o 
   8   0   4      129.92      131.09      5.22 o 
  10   0   4      384.59      338.28      9.60 o 
  12   0   4      401.69      404.98     11.69 o 
  14   0   4      160.94      147.07      6.96 o 
  16   0   4      270.97      260.36     10.10 o 
 -17   1   4       24.37       28.69      3.07 o 
 -15   1   4        0.95        1.63      3.30 o 
 -13   1   4        5.09        4.57      1.28 o 
 -11   1   4     1619.52     1626.16     14.38 o 
  -9   1   4       10.88       15.88      1.07 o 
  -7   1   4      216.28      233.29      2.92 o 
  -5   1   4      170.57      202.54      3.35 o 
  -3   1   4     1884.70     1936.85     82.82 o 
  -1   1   4     3312.86     3225.60     33.74 o 
   1   1   4     4886.24     5012.44     49.72 o 
   3   1   4      668.67      638.83      6.55 o 
   5   1   4      645.99      654.17      7.99 o 
   7   1   4      208.44      245.88      3.98 o 
   9   1   4      280.01      283.40      4.68 o 
  11   1   4      445.87      434.92      8.33 o 
  13   1   4      216.82      207.81      4.59 o 
  15   1   4        1.64       -0.83      3.74 o 
 -16   2   4       46.02       42.61      5.22 o 
 -14   2   4      171.38      176.60      4.32 o 
 -12   2   4       91.16      101.32      2.52 o 
 -10   2   4       64.79       58.85      2.18 o 
  -8   2   4      137.56      159.54      2.45 o 
  -6   2   4      158.54      169.67      2.41 o 
  -4   2   4     4767.29     4849.59     59.87 o 
  -2   2   4       57.59       47.70      1.76 o 
   0   2   4        2.05        6.07      0.92 o 
   2   2   4     1439.40     1431.82     13.57 o 
   4   2   4      205.91      234.60      3.47 o 
   6   2   4       28.51       21.99      1.33 o 
   8   2   4      951.68      955.47     11.70 o 
  10   2   4       32.66       32.90      1.76 o 
  12   2   4       31.39       31.57      2.34 o 
  14   2   4       13.59       12.10      2.85 o 
 -15   3   4       90.64      113.35      3.95 o 
 -13   3   4        6.51        9.06      2.00 o 
 -11   3   4        7.93        3.92      1.37 o 
  -9   3   4       81.57       77.86      2.61 o 
  -7   3   4      113.71      114.00      4.64 o 
  -5   3   4      438.30      433.77      6.58 o 
  -3   3   4       93.59       96.29      2.51 o 
  -1   3   4      437.69      410.92      6.34 o 
   1   3   4       82.31       78.84      2.18 o 
   3   3   4      394.15      376.52      5.81 o 
   5   3   4       77.01       77.18      2.26 o 
   7   3   4        0.84        0.00      0.91 o 
   9   3   4       20.77       23.02      1.66 o 
  11   3   4      609.07      640.15      8.15 o 
  13   3   4        0.14       -0.44      1.70 o 
 -12   4   4       11.01       13.11      2.13 o 
 -10   4   4       10.63        3.30      1.84 o 
  -8   4   4       85.57       89.81      3.08 o 
  -6   4   4      140.76      126.99      3.41 o 
  -4   4   4      510.16      492.47      7.59 o 
  -2   4   4      287.83      284.57      4.30 o 
   0   4   4       93.62       92.03      2.01 o 
   2   4   4      303.84      306.09      4.51 o 
   4   4   4        3.31        0.67      1.16 o 
   6   4   4      284.71      284.62      7.02 o 
   8   4   4      260.00      255.31      6.77 o 
  10   4   4      148.38      147.23      7.14 o 
  12   4   4        0.34       -2.34      2.34 o 
  -9   5   4        2.74        1.98      2.03 o 
  -7   5   4       11.70       10.95      3.13 o 
  -5   5   4       94.02       96.52      3.31 o 
  -3   5   4      150.71      161.80      4.27 o 
  -1   5   4      132.99      139.98      3.76 o 
   1   5   4      223.51      228.05      6.10 o 
   3   5   4        6.03        7.32      2.15 o 
   5   5   4       29.49       28.51      3.01 o 
   7   5   4      107.83      114.37      8.79 o 
   9   5   4        3.42        4.69      2.70 o 
  -4   6   4       10.90       12.86      2.46 o 
  -2   6   4       11.87        7.35      2.19 o 
   0   6   4        3.20        4.69      4.00 o 
   2   6   4        0.00        1.54      2.39 o 
 -17   1   5        6.03        4.69      4.35 o 
 -15   1   5       76.31       85.49      3.11 o 
 -13   1   5       18.15       20.14      2.75 o 
 -11   1   5      460.96      445.99      5.17 o 
  -9   1   5       70.70       71.01      1.65 o 
  -7   1   5      252.08      254.71      3.55 o 
  -5   1   5        0.29        1.63      0.79 o 
  -3   1   5      584.87      661.51     10.29 o 
  -1   1   5     2715.49     2792.64     29.54 o 
   1   1   5      639.40      677.14      6.98 o 
   3   1   5      491.42      531.33      5.72 o 
   5   1   5      318.90      323.61      3.91 o 
   7   1   5      527.05      530.98      7.16 o 
   9   1   5      577.15      535.40     10.66 o 
  11   1   5        7.15        4.22      1.78 o 
  13   1   5      136.48      137.27      3.82 o 
  15   1   5        0.07       -2.03      2.15 o 
 -16   2   5        0.48       -0.50      3.91 o 
 -14   2   5        7.91        5.64      1.79 o 
 -12   2   5       14.35       12.91      1.61 o 
 -10   2   5        3.32        2.02      0.83 o 
  -8   2   5       31.62       24.49      1.37 o 
  -6   2   5     1080.34     1110.96     13.53 o 
  -4   2   5     2618.20     2604.33     28.66 o 
  -2   2   5       10.19       17.75      2.95 o 
   0   2   5     1437.02     1468.24     16.23 o 
   2   2   5     1447.22     1572.83     14.96 o 
   4   2   5     1817.43     1923.83     18.07 o 
   6   2   5       81.38       92.03      2.51 o 
   8   2   5      154.24      158.86      3.51 o 
  10   2   5      200.86      215.39      5.48 o 
  12   2   5      118.47      116.09      3.45 o 
  14   2   5        8.87        7.61      2.06 o 
 -15   3   5        0.01       -0.46      1.81 o 
 -13   3   5        2.92        7.19      2.15 o 
 -11   3   5       28.87       40.45      2.82 o 
  -9   3   5       10.43       11.83      1.51 o 
  -7   3   5      171.65      167.72      3.31 o 
  -5   3   5      319.78      329.26      5.57 o 
  -3   3   5        0.87        1.08      0.83 o 
  -1   3   5       88.45       69.95      3.48 o 
   1   3   5       55.69       58.69      1.95 o 
   3   3   5       51.49       51.74      2.20 o 
   5   3   5        0.72       -1.39      1.83 o 
   7   3   5       28.75       28.79      4.08 o 
   9   3   5        0.00       -0.46      1.16 o 
  11   3   5       27.65       25.35      2.25 o 
  13   3   5        8.59        9.84      2.13 o 
 -12   4   5        5.80       14.73      2.64 o 
 -10   4   5       28.43       23.05      2.14 o 
  -8   4   5       17.43       17.91      1.90 o 
  -6   4   5       79.34       63.92      2.57 o 
  -4   4   5       37.41       36.44      2.03 o 
  -2   4   5      506.27      493.78      6.41 o 
   0   4   5        3.44        2.33      0.97 o 
   2   4   5       80.56       63.54      2.41 o 
   4   4   5      112.90      106.63      3.16 o 
   6   4   5       12.24       14.71      1.86 o 
   8   4   5       29.72       37.59      4.52 o 
  10   4   5       56.27       58.73      3.69 o 
  -9   5   5       25.71       26.26      2.95 o 
  -7   5   5       11.59        7.39      1.92 o 
  -5   5   5       13.30       15.58      2.07 o 
  -3   5   5       55.75       53.48      3.67 o 
  -1   5   5       17.30       14.44      2.99 o 
   1   5   5        7.98        9.21      3.39 o 
   3   5   5      116.85      113.37      5.92 o 
   5   5   5       23.18       18.40      2.72 o 
   7   5   5        2.51        1.80      2.25 o 
  -2   6   5        2.11       -0.68      2.00 o 
   0   6   5       23.91       16.87      4.52 o 
 -16   0   6        3.50        2.61      2.78 o 
 -14   0   6      782.02      811.71     13.65 o 
 -12   0   6     1141.12     1182.91     33.79 o 
 -10   0   6     2268.16     2249.56     38.27 o 
  -8   0   6      265.62      273.91      8.19 o 
  -6   0   6     2642.87     2526.23     49.01 o 
  -4   0   6      721.30      731.93     16.16 o 
  -2   0   6      180.08      202.56      5.93 o 
   0   0   6     3635.78     3517.49     44.88 o 
   2   0   6       25.82       23.43      1.34 o 
   4   0   6      704.06      738.31     11.04 o 
   6   0   6      261.19      244.08      4.97 o 
   8   0   6      880.18      824.89     18.23 o 
  10   0   6       81.37       74.46      4.70 o 
  12   0   6      147.93      142.36      6.61 o 
  14   0   6       48.73       46.78      5.39 o 
 -17   1   6       75.25       64.69      3.75 o 
 -15   1   6      153.08      160.86      4.44 o 
 -13   1   6      107.86      105.35      2.74 o 
 -11   1   6       67.41       55.54      1.67 o 
  -9   1   6        2.27        2.23      1.43 o 
  -7   1   6      866.34      919.68     14.40 o 
  -5   1   6       72.80       72.13      2.61 o 
  -3   1   6       54.97       56.04      2.15 o 
  -1   1   6      472.63      494.90      6.39 o 
   1   1   6        5.95        8.70      1.13 o 
   3   1   6     1535.33     1606.20     15.32 o 
   5   1   6      937.36      993.93     11.82 o 
   7   1   6      158.59      154.56      3.31 o 
   9   1   6       19.50       14.68      2.03 o 
  11   1   6      114.85      113.06      4.18 o 
  13   1   6      139.71      132.08      4.79 o 
 -16   2   6       50.12       64.77      4.00 o 
 -14   2   6        8.75        4.56      1.60 o 
 -12   2   6      184.65      183.84      5.26 o 
 -10   2   6       28.15       28.80      1.90 o 
  -8   2   6        2.66        2.39      1.22 o 
  -6   2   6       72.99       70.55      2.24 o 
  -4   2   6      742.99      739.62     14.81 o 
  -2   2   6     1545.25     1501.17     18.10 o 
   0   2   6        1.29        3.52      0.79 o 
   2   2   6      160.69      163.19      2.63 o 
   4   2   6      716.55      753.59     14.88 o 
   6   2   6       17.29       14.42      2.67 o 
   8   2   6      394.69      383.37      6.17 o 
  10   2   6      793.18      776.74     12.86 o 
  12   2   6        0.53       -0.73      2.03 o 
  14   2   6        1.86        1.25      1.96 o 
 -15   3   6        2.29        4.87      3.30 o 
 -13   3   6        2.87        1.83      1.97 o 
 -11   3   6       12.75        9.58      3.39 o 
  -9   3   6       37.83       29.70      2.00 o 
  -7   3   6       27.77       34.16      1.91 o 
  -5   3   6     1748.42     1644.84     23.60 o 
  -3   3   6      152.88      153.38      4.34 o 
  -1   3   6      110.71      118.25      3.59 o 
   1   3   6        0.53       -0.01      0.86 o 
   3   3   6      141.53      134.69      4.09 o 
   5   3   6       21.27       25.09      2.40 o 
   7   3   6        3.02        4.71      2.26 o 
   9   3   6       16.76       18.46      1.93 o 
  11   3   6        1.18       -1.09      1.74 o 
 -12   4   6        0.25       -1.61      2.03 o 
 -10   4   6       73.67       75.41      3.75 o 
  -8   4   6       19.75       15.66      1.86 o 
  -6   4   6        7.63        5.82      1.26 o 
  -4   4   6      114.04      113.00      3.27 o 
  -2   4   6     1025.63     1018.03     23.32 o 
   0   4   6      125.51      125.32      3.24 o 
   2   4   6        2.81        3.65      2.35 o 
   4   4   6       14.12       11.37      1.65 o 
   6   4   6      116.91      122.60      3.64 o 
   8   4   6       79.64       74.75      3.10 o 
  10   4   6       98.09      110.59      4.79 o 
  -9   5   6       17.17       22.82      6.43 o 
  -7   5   6        1.53       -1.63      1.63 o 
  -5   5   6       58.34       53.47      2.77 o 
  -3   5   6        0.37       -1.56      1.56 o 
  -1   5   6       12.95       11.15      2.34 o 
   1   5   6       90.86       88.40      4.09 o 
   3   5   6       17.72       27.64      3.04 o 
   5   5   6       81.44       82.48      4.23 o 
   7   5   6        4.88        0.84      6.69 o 
 -15   1   7        0.48        0.99      1.60 o 
 -13   1   7       84.57       92.17      3.40 o 
 -11   1   7       56.24       50.79      2.83 o 
  -9   1   7      153.58      146.76      4.31 o 
  -7   1   7       41.57       39.38      2.15 o 
  -5   1   7       82.91       90.39      3.01 o 
  -3   1   7      153.64      138.53      3.69 o 
  -1   1   7      179.47      203.49      3.49 o 
   1   1   7       65.87       68.04      1.65 o 
   3   1   7     1199.98     1233.89     12.30 o 
   5   1   7      125.17      109.03      2.75 o 
   7   1   7      488.45      467.54      8.52 o 
   9   1   7       16.77       14.35      2.26 o 
  11   1   7      264.31      277.38     10.80 o 
  13   1   7      114.02      119.15      4.67 o 
 -14   2   7        9.67        4.56      2.26 o 
 -12   2   7        2.32        0.68      1.35 o 
 -10   2   7       21.52       18.56      1.90 o 
  -8   2   7        5.55        4.32      1.16 o 
  -6   2   7       10.78       10.80      1.66 o 
  -4   2   7      138.19      149.15      4.18 o 
  -2   2   7      729.90      727.93     17.35 o 
   0   2   7      151.62      138.68      2.47 o 
   2   2   7       15.59       13.67      1.98 o 
   4   2   7        1.77        2.05      1.02 o 
   6   2   7      110.01      105.60      2.96 o 
   8   2   7       53.30       51.58      2.34 o 
  10   2   7       54.15       54.06      3.07 o 
  12   2   7        1.65       -0.69      2.08 o 
 -13   3   7        0.01       -1.23      2.96 o 
 -11   3   7      112.50       95.49      3.45 o 
  -9   3   7       13.04       19.12      2.42 o 
  -7   3   7      150.39      125.99      3.48 o 
  -5   3   7       54.43       50.46      2.70 o 
  -3   3   7     1376.06     1321.93     20.40 o 
  -1   3   7        4.92        2.18      1.34 o 
   1   3   7       84.47       85.40      2.50 o 
   3   3   7        6.50        7.60      1.66 o 
   5   3   7       78.17       72.99      3.37 o 
   7   3   7        2.86        2.87      1.84 o 
   9   3   7        6.70        6.70      2.08 o 
  11   3   7        1.67        0.55      2.87 o 
 -12   4   7       27.37       37.91      3.50 o 
 -10   4   7       47.57       52.05      2.84 o 
  -8   4   7       33.23       29.21      2.75 o 
  -6   4   7       94.24      103.74      3.34 o 
  -4   4   7      109.93      105.94      4.11 o 
  -2   4   7        7.58       11.05      2.00 o 
   0   4   7      153.15      146.66      3.67 o 
   2   4   7       33.91       33.88      4.00 o 
   4   4   7       25.80       23.43      5.13 o 
   6   4   7       25.88       28.10      2.87 o 
   8   4   7       53.89       66.68      3.07 o 
  -7   5   7        0.02        0.33      1.93 o 
  -5   5   7        7.06        8.14      1.89 o 
  -3   5   7        8.12       10.78      3.74 o 
  -1   5   7        0.87       -2.78      2.96 o 
   1   5   7        8.77        6.21      2.26 o 
   3   5   7       44.05       46.68      3.86 o 
   5   5   7       66.86       76.24      6.35 o 
 -14   0   8       73.79       75.66      5.39 o 
 -12   0   8       39.84       42.61      4.00 o 
 -10   0   8       25.58       32.34      3.65 o 
  -8   0   8     1036.35     1045.14     23.53 o 
  -6   0   8      482.19      478.56     12.58 o 
  -4   0   8      142.37      141.21      5.40 o 
  -2   0   8       60.91       60.54      3.48 o 
   0   0   8     1580.88     1605.03     22.10 o 
   2   0   8      545.56      531.17      8.84 o 
   4   0   8     2914.71     2997.29     39.35 o 
   6   0   8       51.25       49.05      3.65 o 
   8   0   8      519.38      524.30     13.79 o 
  10   0   8      233.19      222.39      8.53 o 
  12   0   8       29.77       43.30      4.87 o 
 -15   1   8      160.53      169.86      8.01 o 
 -13   1   8       14.44       13.30      3.13 o 
 -11   1   8      271.66      275.38      6.97 o 
  -9   1   8      738.01      741.08     18.20 o 
  -7   1   8      233.47      234.54      5.67 o 
  -5   1   8      189.46      204.68      4.99 o 
  -3   1   8      239.71      217.83      5.05 o 
  -1   1   8     1045.88     1012.99     11.98 o 
   1   1   8      157.70      150.19      3.14 o 
   3   1   8       28.71       26.51      1.34 o 
   5   1   8        0.58        0.80      1.03 o 
   7   1   8     1195.44     1152.17     24.06 o 
   9   1   8       78.25       82.90      3.57 o 
  11   1   8        2.87        4.03      2.08 o 
  13   1   8        6.86        7.51      2.76 o 
 -14   2   8        1.51        3.48      3.13 o 
 -12   2   8       36.52       31.86      2.94 o 
 -10   2   8       82.76       75.87      3.50 o 
  -8   2   8      116.30      110.72      4.00 o 
  -6   2   8      198.98      192.90      5.17 o 
  -4   2   8      125.20      121.23      3.81 o 
  -2   2   8      148.91      157.02      4.36 o 
   0   2   8       43.86       38.45      1.50 o 
   2   2   8       49.36       52.23      1.65 o 
   4   2   8        2.64        3.81      2.37 o 
   6   2   8       22.27       27.67      2.06 o 
   8   2   8        9.70        7.91      1.91 o 
  10   2   8      145.84      140.78      4.86 o 
  12   2   8       91.55       94.82      4.30 o 
 -13   3   8       20.23       25.25      3.01 o 
 -11   3   8       83.29       80.80      3.24 o 
  -9   3   8       12.68        8.43      2.03 o 
  -7   3   8       37.38       36.80      3.74 o 
  -5   3   8      460.30      440.04      9.34 o 
  -3   3   8     1629.84     1585.18     24.04 o 
  -1   3   8      319.10      304.79      5.50 o 
   1   3   8        0.95        1.31      1.50 o 
   3   3   8      188.13      190.27      5.33 o 
   5   3   8      104.89       95.69      3.86 o 
   7   3   8       90.50       87.22      5.31 o 
   9   3   8       97.97      127.69      6.61 o 
 -10   4   8       10.54        9.12      1.94 o 
  -8   4   8        9.64        4.19      2.05 o 
  -6   4   8       31.00       30.47      3.22 o 
  -4   4   8       81.18       77.64      3.68 o 
  -2   4   8       29.27       34.44      2.92 o 
   0   4   8       73.67       68.24      3.49 o 
   2   4   8       38.06       39.34      3.19 o 
   4   4   8        2.73        5.27      2.09 o 
   6   4   8        9.27        7.09      2.38 o 
   8   4   8        0.01       -1.61      1.81 o 
  -7   5   8       47.63       60.30      4.26 o 
  -5   5   8       14.33       15.95      3.30 o 
  -3   5   8       93.80      105.44      4.71 o 
  -1   5   8        1.76       -2.17      2.17 o 
   1   5   8        1.31       -2.25      2.25 o 
   3   5   8        0.00       -1.85      2.27 o 
 -15   1   9      151.09      178.36      5.97 o 
 -13   1   9        9.91        6.38      3.82 o 
 -11   1   9       54.49       57.65      3.13 o 
  -9   1   9        0.07        0.55      2.43 o 
  -7   1   9       73.85       65.32      2.94 o 
  -5   1   9      135.84      133.32      4.12 o 
  -3   1   9      116.18      115.81      2.86 o 
  -1   1   9       16.09       16.82      1.53 o 
   1   1   9       62.34       56.74      1.76 o 
   3   1   9        3.03        3.90      1.17 o 
   5   1   9      242.64      232.29      4.56 o 
   7   1   9       46.24       47.02      3.04 o 
   9   1   9       19.55       15.65      5.13 o 
  11   1   9        3.45        2.98      2.15 o 
 -14   2   9       18.67       12.03      2.70 o 
 -12   2   9       21.63       19.06      3.30 o 
 -10   2   9      233.78      203.25      8.36 o 
  -8   2   9       15.17       14.81      2.09 o 
  -6   2   9      214.15      213.20      5.66 o 
  -4   2   9      149.09      147.27      4.41 o 
  -2   2   9      464.09      464.79      8.92 o 
   0   2   9       78.97       71.94      2.45 o 
   2   2   9        6.87        5.00      1.27 o 
   4   2   9       91.17       86.39      3.10 o 
   6   2   9        9.25        9.68      2.20 o 
   8   2   9       12.94       11.57      2.43 o 
  10   2   9        0.73       -0.70      2.09 o 
 -13   3   9        0.86       -2.96      2.96 o 
 -11   3   9       22.10       19.47      2.76 o 
  -9   3   9       41.33       33.25      3.91 o 
  -7   3   9       98.58       87.37      4.52 o 
  -5   3   9       41.47       37.95      3.13 o 
  -3   3   9       23.47       24.08      2.45 o 
  -1   3   9      304.56      312.73      5.74 o 
   1   3   9      134.94      117.48      4.29 o 
   3   3   9        1.24        3.04      1.84 o 
   5   3   9        4.70        1.76      2.17 o 
   7   3   9       17.76       17.74      2.83 o 
   9   3   9        3.13       -2.09      3.13 o 
 -10   4   9       29.23       40.64      5.74 o 
  -8   4   9       40.20       41.70      3.49 o 
  -6   4   9        3.10        3.10      2.00 o 
  -4   4   9      150.88      153.49      5.25 o 
  -2   4   9        0.00        1.10      1.46 o 
   0   4   9        0.55       -0.48      1.75 o 
   2   4   9        0.92       -0.30      1.90 o 
   4   4   9        1.52       -0.17      3.13 o 
   6   4   9        0.01       -1.30      2.39 o 
  -5   5   9        0.06       -0.83      2.42 o 
  -3   5   9        1.93        1.39      2.09 o 
  -1   5   9        9.29        9.38      2.62 o 
   1   5   9        0.18       -1.92      1.92 o 
 -14   0  10       11.06       11.65      3.30 o 
 -12   0  10        8.27        8.17      2.96 o 
 -10   0  10      303.48      307.05     10.63 o 
  -8   0  10        0.59        3.30      2.09 o 
  -6   0  10      223.49      217.39      8.01 o 
  -4   0  10      104.15       99.88      5.05 o 
  -2   0  10      827.59      804.32     12.91 o 
   0   0  10       66.46       69.03      2.89 o 
   2   0  10      286.86      276.41      6.10 o 
   4   0  10      384.24      405.85     11.34 o 
   6   0  10     1709.10     1748.30     34.88 o 
   8   0  10      145.92      142.18      6.79 o 
  10   0  10       21.17       22.43      4.00 o 
 -13   1  10       23.26       20.21      3.56 o 
 -11   1  10        0.54       -1.28      1.74 o 
  -9   1  10      295.41      278.65      6.90 o 
  -7   1  10      202.01      193.57      6.27 o 
  -5   1  10        5.95        4.15      1.46 o 
  -3   1  10      169.18      181.19      3.83 o 
  -1   1  10      183.53      185.79      3.39 o 
   1   1  10        8.47       12.36      1.23 o 
   3   1  10       65.25       71.29      2.54 o 
   5   1  10      261.92      258.53      8.54 o 
   7   1  10       94.43       94.08      3.86 o 
   9   1  10      102.01       92.88      4.12 o 
  11   1  10        5.80        4.95      2.52 o 
 -14   2  10       12.52       15.44      5.82 o 
 -12   2  10       22.20       17.51      2.70 o 
 -10   2  10       31.30       36.82      3.26 o 
  -8   2  10       18.10       17.05      2.25 o 
  -6   2  10      614.05      602.61     15.90 o 
  -4   2  10      333.87      337.59     11.24 o 
  -2   2  10      162.96      161.11      5.56 o 
   0   2  10       13.51       12.82      1.56 o 
   2   2  10      142.45      128.31      4.43 o 
   4   2  10       71.02       67.90      2.77 o 
   6   2  10       75.29       88.29      3.91 o 
   8   2  10       16.20       19.49      2.83 o 
  10   2  10        6.59        4.52      2.46 o 
 -11   3  10        4.52        1.99      2.25 o 
  -9   3  10        0.07       -0.30      1.83 o 
  -7   3  10       32.80       34.55      3.00 o 
  -5   3  10        9.08        9.66      2.08 o 
  -3   3  10       88.00       84.45      3.71 o 
  -1   3  10      143.46      137.40      3.72 o 
   1   3  10      123.31      108.13      4.30 o 
   3   3  10       59.41       69.84      3.56 o 
   5   3  10        5.67        2.02      2.13 o 
   7   3  10        1.00        2.78      3.48 o 
  -8   4  10      147.35      153.87      5.70 o 
  -6   4  10       93.64       83.12      4.52 o 
  -4   4  10        7.04        6.74      2.17 o 
  -2   4  10       95.84       86.71      4.21 o 
   0   4  10      104.68      117.03      4.71 o 
   2   4  10       10.53       10.89      6.35 o 
   4   4  10       45.26       42.69      3.87 o 
 -13   1  11       12.88       15.49      2.76 o 
 -11   1  11       84.73       82.74      4.05 o 
  -9   1  11       60.46       63.43      3.65 o 
  -7   1  11       55.09       59.22      5.83 o 
  -5   1  11       54.87       55.89      3.00 o 
  -3   1  11       99.15      107.84      2.68 o 
  -1   1  11      465.35      472.47      6.33 o 
   1   1  11        6.89        7.15      1.28 o 
   3   1  11      105.79      107.35      3.27 o 
   5   1  11        0.78       -1.78      1.78 o 
   7   1  11       95.99      106.36      4.36 o 
   9   1  11        0.28        0.70      2.34 o 
 -12   2  11       38.58       41.81      4.35 o 
 -10   2  11       27.38       26.13      2.94 o 
  -8   2  11      197.70      193.12      6.03 o 
  -6   2  11      174.20      178.55      5.47 o 
  -4   2  11       50.57       52.33      3.00 o 
  -2   2  11        1.05        2.37      1.30 o 
   0   2  11       77.01       70.81      3.65 o 
   2   2  11       70.16       71.89      7.31 o 
   4   2  11       27.54       38.32      3.26 o 
   6   2  11        9.63        5.56      3.13 o 
   8   2  11       11.24        7.79      3.04 o 
 -11   3  11        0.58        2.59      2.38 o 
  -9   3  11        3.52        3.13      2.20 o 
  -7   3  11        5.73        6.21      3.04 o 
  -5   3  11       19.84       16.07      2.96 o 
  -3   3  11       10.79       10.36      1.86 o 
  -1   3  11       25.38       29.57      3.22 o 
   1   3  11        4.34        6.69      2.21 o 
   3   3  11        7.12        5.30      2.34 o 
   5   3  11       18.72       19.09      2.89 o 
  -6   4  11       18.00       10.21      3.65 o 
  -4   4  11       10.04       15.97      2.67 o 
  -2   4  11       50.64       56.90      4.23 o 
   0   4  11       16.32       19.53      2.92 o 
   2   4  11        1.85        1.62      2.30 o 
 -12   0  12        2.07       -1.39      2.78 o 
 -10   0  12       69.47       62.79      5.04 o 
  -8   0  12      314.25      304.07     10.80 o 
  -6   0  12        4.74        4.52      2.78 o 
  -4   0  12      109.71      117.51      4.05 o 
  -2   0  12        9.75       10.16      2.52 o 
   0   0  12       54.55       47.76      2.95 o 
   2   0  12        0.05        1.56      2.61 o 
   4   0  12       31.00       32.52      4.17 o 
   6   0  12      105.34       99.34      6.26 o 
   8   0  12      115.52      109.96      6.44 o 
 -11   1  12        4.06        4.52      2.21 o 
  -9   1  12        4.31        1.48      1.97 o 
  -7   1  12      581.32      596.13     11.91 o 
  -5   1  12        5.68        4.58      1.47 o 
  -3   1  12       15.20       15.45      1.56 o 
  -1   1  12       20.67       22.48      2.75 o 
   1   1  12       29.92       30.07      3.93 o 
   3   1  12      266.09      265.40      8.88 o 
   5   1  12       51.12       64.63      3.68 o 
   7   1  12      114.09      114.97      7.92 o 
 -10   2  12        0.03        1.33      2.17 o 
  -8   2  12        3.42        1.04      1.96 o 
  -6   2  12        4.97        4.82      3.22 o 
  -4   2  12      383.70      372.85      9.94 o 
  -2   2  12       13.30       13.83      2.24 o 
   0   2  12      140.50      126.70      4.73 o 
   2   2  12       86.67       85.34      4.44 o 
   4   2  12       71.59       64.88      5.39 o 
   6   2  12        8.80        5.56      3.48 o 
  -9   3  12       25.14       26.05      3.37 o 
  -7   3  12       17.75       22.19      3.01 o 
  -5   3  12        1.03        3.33      2.20 o 
  -3   3  12        8.15        7.12      1.77 o 
  -1   3  12       44.59       49.49      3.79 o 
   1   3  12        0.95       -0.44      3.04 o 
   3   3  12       20.71       23.33      4.00 o 
 -11   1  13       23.15       24.07      3.20 o 
  -9   1  13       10.48        9.01      2.45 o 
  -7   1  13      199.43      211.46      6.46 o 
  -5   1  13        1.85        1.83      1.97 o 
  -3   1  13       88.49       89.97      3.31 o 
  -1   1  13        2.57        2.05      1.37 o 
   1   1  13      156.65      151.79      4.15 o 
   3   1  13       61.97       70.83      4.61 o 
   5   1  13        1.63       -1.30      2.21 o 
  -8   2  13        2.50        2.02      2.25 o 
  -6   2  13        2.50        1.75      2.08 o 
  -4   2  13        3.24        3.56      2.72 o 
  -2   2  13       44.27       51.61      2.89 o 
   0   2  13       70.89       82.75      4.18 o 
   2   2  13        3.45        4.88      2.39 o 
   4   2  13       14.49       17.73      4.00 o 
  -5   3  13        1.38        0.59      4.35 o 
  -3   3  13        8.08        6.57      2.55 o 
  -1   3  13        3.89        1.36      4.00 o 
   1   3  13       18.37       16.16      2.92 o 
  -8   0  14      169.23      170.04      8.53 o 
  -6   0  14      405.32      440.71      9.58 o 
  -4   0  14        0.38        0.87      4.17 o 
  -2   0  14       22.59       23.84      6.87 o 
   0   0  14       44.60       47.47      5.04 o 
   2   0  14        0.24       -3.30      3.30 o 
   4   0  14        2.71        2.09      3.48 o 
  -9   1  14       15.57       12.37      2.76 o 
  -7   1  14       28.78       28.54      3.38 o 
  -5   1  14      189.31      206.48      5.20 o 
  -3   1  14       29.35       31.53      2.58 o 
  -1   1  14        1.81        1.63      5.30 o 
   1   1  14       14.84        9.79      3.91 o 
   3   1  14       16.83       11.30      4.00 o 
  -6   2  14        2.51        0.28      3.39 o 
  -4   2  14        2.03       -1.32      1.87 o 
  -2   2  14       18.56       19.08      4.35 o 
   0   2  14       20.16       24.03      3.17 o 
  -5   1  15       37.76       46.07      4.05 o 
  -3   1  15        4.16        7.54      2.07 o 
  -1   1  15        0.01       -2.45      2.45 o 
                                                 
